# Supplementary material for: Dataset of Trans-Resveratrol on diabetes-induced abnormal spermatogenesis, poly (ADP-ribose) polymerase-1 (PARP1) expression in intra-testicular blood vessels, and stage-dependent expression of PARP1 and Sirtuin 1 in the rat testis
Source: Data Brief. 2016 Dec 6;10:230–7. doi: 10.1016/j.dib.2016.11.095 (PMC5155044; doi:10.1016/j.dib.2016.11.095)
Supplement: Supplementary file 1 — Supplementary material [file mmc1.zip]

Archive with 3 entries (3 files):
- Ala-coi_disclosure.pdf
- Maie-coi_disclosure.pdf
- Narayana-coi_disclosure.pdf
